# Supplementary material for: Applying and refining DNA analysis to determine the identity of plant material extracted from the digestive tracts of katydids
Source: PeerJ. 2019 May 3;7:e6808. doi: 10.7717/peerj.6808 (PMC6501762; doi:10.7717/peerj.6808)
Supplement: Supplemental Information 2 [file peerj-07-6808-s002.xlsx]

## Sheet: Supplemental Table 1 - Raw data
Sample	Species	time	bin	Mass	sex.let	sex	extractcolor	PCRsuccess	PCRsuc	PCRsum.let	PCRsum	seqsuccess	seqsuc
1	Anaulacomera darwinii	1835	evening	0.151	f	0	white	y	1	y	1	y	1
32	Dolichocercus latipennis	2000	evening	0.203	f	0	white	y	1	y	1	y	1
75	Montezumina bradleyi bradleyi	2212	evening	0.175	f	0	tan	w	1	n	0	n	0
77	Phylloptera dimidiata	2045	evening	0.401	m	1	tan	n	0	n	0	n	0
78	Lamprophyllum micans	2237	evening	0.925	m	1	red	n	0	n	0	n	0
80	Waxy spp.	2234	evening	0.735	m	1	green/brown	n	0	n	0	n	0
81	Dolichocercus latipennis	535	morning	0.207	m	1	white	y	1	y	1	y	1
82	Dolichocercus latipennis	530	morning	0.173	m	1	tan	y	1	y	1	y	1
83	Lamprophyllum bugabae	419	morning	1.631	m	1	tan	n	0	n	0	n	0
84	Lamprophyllum bugabae	536	morning	2.119	f	0	green	y	1	y	1	n	0
85	Montezumina bradleyi bradleyi	447	morning	0.245	f	0	brown	n	0	n	0	n	0
86	Montezumina bradleyi bradleyi	445	morning	0.274	f	0	yellow	n	0	n	0	n	0
87	Montezumina bradleyi bradleyi	445	morning	0.298	f	0	green	n	0	n	0	n	0
88	Montezumina bradleyi bradleyi	458	morning	0.275	f	0	yellow	n	0	n	0	n	0
89	Montezumina bradleyi bradleyi	426	morning	0.263	f	0	tan	n	0	n	0	n	0
90	Montezumina bradleyi bradleyi	431	morning	0.182	m	1	tan	y	1	y	1	y	1
92	Waxy spp.	444	morning	0.733	m	1	tan	n	0	n	0	n	0
93	Chloroscirtus discocercus	450	morning	NA	m	1	red	n	0	n	0	n	0
94	Phylloptera dimidiata	525	morning	0.472	m	1	tan	n	0	n	0	n	0
179	Lamprophyllum bugabae	2330	evening	1.508	m	1	tan	n	0	n	0	n	0
180	Phylloptera dimidiata	3	evening	0.489	m	1	green	y	1	y	1	y	1
181	Lamprophyllum micans	2301	evening	0.813	m	1	tan	n	0	n	0	n	0
182	Anaulacomera "wallace"	2346	evening	0.233	f	0	tan	y	1	y	1	n	0
183	Anaulacomera spatulata	6	evening	0.224	m	1	yellow	y	1	y	1	y	1
184	Anaulacomera spatulata	2309	evening	0.176	m	1	tan	y	1	y	1	y	1
187	Montezumina bradleyi bradleyi	4	evening	0.231	f	0	tan	y	1	y	1	y	1
215	Lamprophyllum bugabae	2326	evening	1.637	m	1	tan	w	1	n	0	n	0
216	Dolichocercus latipennis	543	morning	0.199	m	1	white	w	1	n	0	n	0
217	Anaulacomera darwinii	2346	evening	0.094	f	0	white	y	1	y	1	y	1
218	Montezumina bradleyi bradleyi	2345	evening	0.316	f	0	tan	y	1	y	1	n	0
220	Montezumina bradleyi bradleyi	25	evening	0.228	f	0	tan	n	0	n	0	n	0
221	Montezumina bradleyi bradleyi	26	evening	0.164	f	0	tan	y	1	y	1	y	1
222	Montezumina bradleyi bradleyi	11	evening	0.191	f	0	yellow	n	0	n	0	n	0
223	Phylloptera dimidiata	449	morning	0.679	m	1	yellow	n	0	n	0	n	0
224	Montezumina bradleyi bradleyi	452	morning	0.306	f	0	tan	y	1	y	1	y	1
226	Anaulacomera spatulata	2313	evening	0.39	m	1	tan	y	1	y	1	y	1
227	Montezumina bradleyi bradleyi	2352	evening	0.311	f	0	brown	n	0	n	0	n	0
228	Anaulacomera spatulata	6	evening	0.419	f	0	tan	y	1	y	1	y	1
230	Anaulacomera spatulata	30	evening	0.249	m	1	yellow	w	1	n	0	n	0
231	Waxy spp.	2328	evening	1.143	f	0	tan	y	1	y	1	y	1
232	Anaulacomera "wallace"	24	evening	0.221	m	1	tan	y	1	y	1	n	0
248	Montezumina bradleyi bradleyi	442	morning	0.241	f	0	tan	y	1	y	1	y	1
249	Lamprophyllum bugabae	505	morning	3.135	f	0	red	y	1	y	1	n	0
253	Phylloptera dimidiata	528	morning	0.771	f	0	yellow	n	0	n	0	n	0
254	Phylloptera dimidiata	501	morning	0.613	m	1	yellow	y	1	y	1	y	1
256	Phylloptera dimidiata	456	morning	0.642	m	1	yellow	n	0	n	0	n	0
257	Anaulacomera spatulata	2340	evening	0.29	m	1	yellow	y	1	y	1	y	1
258	Lamprophyllum bugabae	509	morning	1.604	f	0	orange	n	0	n	0	n	0
259	Dolichocercus latipennis	527	morning	0.218	m	1	yellow	y	1	y	1	y	1
260	Anaulacomera spatulata	512	morning	0.353	m	1	tan	y	1	y	1	y	1
261	Anaulacomera spatulata	2333	evening	0.333	f	0	yellow	y	1	y	1	y	1
262	Arota festae	540	morning	1.974	f	0	brown	n	0	n	0	n	0
263	Anaulacomera spatulata	520	morning	0.365	f	0	yellow	m	1	n	0	y	1
264	Lamprophyllum micans	8	evening	0.855	m	1	yellow	n	0	n	0	n	0
265	Lamprophyllum micans	2357	evening	0.989	m	1	brown	n	0	n	0	n	0
266	Anaulacomera spatulata	23	evening	0.339	m	1	yellow	y	1	y	1	y	1
267	Anaulacomera spatulata	2338	evening	0.423	m	1	yellow	y	1	y	1	y	1
268	Anaulacomera spatulata	11	evening	0.336	f	0	white	m	1	n	0	n	0
269	Anaulacomera spatulata	2340	evening	0.249	m	1	tan	n	0	n	0	n	0
270	Anaulacomera "wallace"	32	evening	0.276	f	0	yellow	y	1	y	1	y	1
271	Waxy spp.	2335	evening	0.979	f	0	brown	n	0	n	0	n	0
272	Lamprophyllum micans	532	morning	1.016	m	1	brown	n	0	n	0	n	0
273	Anaulacomera spatulata	528	morning	0.397	f	0	yellow	n	0	n	0	n	0
274	Phylloptera dimidiata	522	morning	0.514	m	1	yellow	n	0	n	0	n	0
275	Phylloptera dimidiata	544	morning	0.755	f	0	tan	n	0	n	0	n	0
276	Phylloptera dimidiata	555	morning	0.977	f	0	tan	n	0	n	0	n	0
277	Phylloptera dimidiata	600	morning	0.544	m	1	brown	n	0	n	0	n	0
278	Phylloptera dimidiata	551	morning	0.656	m	1	tan	n	0	n	0	n	0
279	Anaulacomera spatulata	1915	evening	0.457	m	1	yellow	y	1	y	1	n	0
280	Phylloptera dimidiata	609	morning	0.499	m	1	white	n	0	n	0	n	0
281	Montezumina bradleyi bradleyi	2359	evening	0.529	f	0	white	y	1	y	1	y	1
282	Montezumina bradleyi bradleyi	2349	evening	0.243	m	1	yellow	n	0	n	0	n	0
283	Lamprophyllum micans	2351	evening	0.927	m	1	orange	n	0	n	0	n	0
284	Anaulacomera darwinii	18	evening	0.175	f	0	yellow	y	1	y	1	y	1
286	Lamprophyllum micans	12	evening	0.886	m	1	yellow	n	0	n	0	n	0
287	Lamprophyllum micans	2344	evening	0.905	m	1	peach	n	0	n	0	n	0
288	Lamprophyllum micans	2305	evening	0.834	m	1	yellow	n	0	n	0	n	0
289	Dolichocercus latipennis	2356	evening	0.29	f	0	brown	n	0	n	0	n	0
290	Phylloptera dimidiata	2317	evening	0.559	m	1	white	n	0	n	0	n	0
291	Phylloptera dimidiata	2316	evening	0.556	m	1	yellow	n	0	n	0	n	0
293	Phylloptera dimidiata	2332	evening	0.482	m	1	white	y	1	y	1	y	1
294	Montezumina bradleyi bradleyi	18	evening	0.271	f	0	yellow	y	1	y	1	y	1
295	Montezumina bradleyi bradleyi	2348	evening	0.19	m	1	white	w	1	n	0	n	0
296	Arota festae	2342	evening	1.792	f	0	green	n	0	n	0	n	0
297	Dolichocercus latipennis	458	morning	0.23	m	1	white	y	1	y	1	y	1
298	Phylloptera dimidiata	520	morning	0.615	m	1	brown	n	0	n	0	n	0
299	Phylloptera dimidiata	502	morning	0.466	m	1	yellow	n	0	n	0	n	0
300	Dolichocercus latipennis	501	morning	0.209	m	1	white	n	0	n	0	n	0
301	Anaulacomera spatulata	500	morning	0.281	m	1	tan	n	0	n	0	n	0
302	Lamprophyllum micans	455	morning	0.87	m	1	yellow	n	0	n	0	n	0
303	Lamprophyllum micans	457	morning	0.989	m	1	brown	n	0	n	0	n	0
304	Lamprophyllum bugabae	547	morning	1.837	m	1	green	n	0	n	0	n	0
305	Dolichocercus latipennis	506	morning	0.242	f	0	yellow	w	1	n	0	n	0
306	Dolichocercus latipennis	30	evening	0.195	m	1	white	y	1	y	1	y	1
307	Lamprophyllum bugabae	533	morning	1.598	m	1	yellow	y	1	y	1	y	1
308	Dolichocercus latipennis	521	morning	0.276	f	0	yellow	n	0	n	0	n	0
309	Waxy spp.	507	morning	0.665	m	1	brown	n	0	n	0	n	0
310	Anaulacomera darwinii	2256	evening	0.133	f	0	yellow	y	1	y	1	y	1
311	Anaulacomera spatulata	523	morning	0.408	m	1	yellow	y	1	y	1	y	1
316	Anaulacomera "wallace"	30	evening	0.32	f	0	yellow	y	1	y	1	y	1
317	Dolichocercus latipennis	502	morning	0.219	m	1	tan	y	1	y	1	y	1
318	Montezumina bradleyi bradleyi	459	morning	0.258	f	0	orange	n	0	n	0	n	0
319	Phylloptera dimidiata	539	morning	0.51	m	1	tan	n	0	n	0	n	0
321	Anaulacomera spatulata	533	morning	0.251	m	1	green	n	0	n	0	n	0
322	Lamprophyllum bugabae	514	morning	2.034	f	0	peach	n	0	n	0	n	0
323	Phylloptera dimidiata	549	morning	0.783	f	0	peach	n	0	n	0	n	0
324	Anaulacomera spatulata	554	morning	0.485	m	1	green	y	1	y	1	y	1
325	Lamprophyllum bugabae	505	morning	1.378	m	1	green/brown	w	1	n	0	n	0
326	Lamprophyllum bugabae	2359	evening	1.481	m	1	yellow	y	1	y	1	n	0
327	Anaulacomera darwinii	606	morning	0.158	m	1	tan	n	0	n	0	n	0
365	Dolichocercus latipennis	526	morning	0.295	f	0	yellow	y	1	y	1	y	1
366	Phylloptera dimidiata	533	morning	0.584	m	1	yellow	n	0	n	0	n	0
367	Lamprophyllum bugabae	532	morning	1.66	m	1	green	w	1	n	0	n	0
369	Anaulacomera spatulata	2356	evening	0.233	m	1	yellow	y	1	y	1	y	1
370	Arota festae	0	evening	1.098	m	1	peach	n	0	n	0	n	0
371	Microcentrum "polka"	529	morning	1.825	f	0	brown	y	1	y	1	n	0
372	Anaulacomera spatulata	605	morning	0.546	f	0	green	y	1	y	1	y	1
374	Microcentrum "polka"	531	morning	1.349	f	0	RED	n	0	n	0	n	0
375	Montezumina bradleyi bradleyi	513	morning	0.328	f	0	yellow	y	1	y	1	y	1
377	Microcentrum "dino"	559	morning	0.942	m	1	green	y	1	y	1	y	1
379	Montezumina bradleyi bradleyi	517	morning	0.27	f	0	tan	w	1	n	0	n	0
380	Microcentrum "dino"	554	morning	0.98	m	1	green/brown	n	0	n	0	n	0
382	Phylloptera dimidiata	500	morning	0.533	m	1	yellow	n	0	n	0	n	0
392	Anaulacomera spatulata	1928	evening	0.403	m	1	yellow	w	1	n	0	n	0
393	Dolichocercus latipennis	500	morning	0.237	m	1	tan	y	1	y	1	y	1
4001	Phylloptera dimidiata	0	evening	NA	m	1	NA	n	0	n	0	n	0
4002	Phylloptera dimidiata	515	morning	NA	m	1	NA	y	1	y	1	y	1
4003	Phylloptera festae	51	evening	NA	m	1	NA	y	1	y	1	y	1
4004	Waxy spp.	41	evening	NA	m	1	NA	y	1	y	1	y	1
4005	Hyperphrona irregularis	31	evening	NA	f	0	NA	y	1	y	1	y	1
4006	Phylloptera dimidiata	2345	evening	NA	m	1	NA	y	1	y	1	n	0
4007	Phylloptera dimidiata	502	morning	NA	f	0	NA	y	1	y	1	y	1
4008	Dolichocercus latipennis	2355	evening	NA	f	0	NA	y	1	y	1	n	0
4009	Dolichocercus latipennis	23	evening	NA	m	1	NA	w	1	n	0	n	0
4010	Viadana zetterstedti	520	morning	NA	f	0	NA	w	1	n	0	n	0
4011	Euceraia insignis	548	morning	NA	m	1	NA	m	1	n	0	n	0
4012	Euceraia insignis	527	morning	NA	f	0	NA	w	1	n	0	n	0
4014	Phylloptera dimidiata	541	morning	NA	m	1	NA	y	1	y	1	y	1
4015	Chloroscirtus discocercus	528	morning	NA	m	1	NA	n	0	n	0	n	0
4016	Anapolisia colosseum	500	morning	NA	m	1	NA	n	0	n	0	n	0
4017	Viadana zetterstedti	520	morning	NA	m	1	NA	m	1	n	0	n	0
4018	Chloroscirtus discocercus	529	morning	NA	m	1	NA	n	0	n	0	n	0
4020	Ceraia mytra	602	morning	NA	m	1	NA	n	0	n	0	n	0
4021	Euceraia atrix	546	morning	NA	f	0	NA	n	0	n	0	n	0
4022	Montezumina bradleyi bradleyi	456	morning	NA	m	1	NA	y	1	y	1	y	1
4023	Dolichocercus latipennis	542	morning	NA	f	0	NA	w	1	n	0	n	0
4024	Ceraia mytra	518	morning	NA	m	1	NA	n	0	n	0	n	0
4025	Waxy spp.	535	morning	NA	m	1	NA	n	0	n	0	n	0
4026	Anaulacomera spatulata	2153	evening	NA	m	1	NA	m	1	n	0	n	0
4027	Lamprophyllum micans	2146	evening	NA	m	1	NA	y	1	y	1	y	1
4028	Chloroscirtus discocercus	533	morning	NA	m	1	brown	n	0	n	0	n	0
4029	Chloroscirtus discocercus	543	morning	NA	f	0	orange	n	0	n	0	n	0
4030	Chloroscirtus discocercus	512	morning	NA	m	1	green	n	0	n	0	n	0
4031	Chloroscirtus discocercus	532	morning	NA	f	0	brown	n	0	n	0	n	0
4032	Chloroscirtus discocercus	455	morning	NA	f	0	orange	n	0	n	0	n	0
4033	Chloroscirtus discocercus	620	morning	NA	m	1	yellow	n	0	n	0	n	0
4034	Dolichocercus latipennis	620	morning	NA	m	1	white	y	1	y	1	y	1
4035	Chloroscirtus discocercus	554	morning	NA	f	0	brown	n	0	n	0	n	0
4036	Viadana zetterstedti	527	morning	NA	m	1	orange	w	1	n	0	n	0
4037	Chloroscirtus discocercus	525	morning	NA	m	1	green	n	0	n	0	n	0
4038	Dolichocercus latipennis	2059	evening	NA	m	1	white	y	1	y	1	y	1
4039	Chloroscirtus discocercus	534	morning	NA	m	1	green/brown	n	0	n	0	n	0
4040	Phylloptera festae	500	morning	NA	m	1	brown	y	1	y	1	y	1
4041	Phylloptera dimidiata	544	morning	NA	m	1	tan	n	0	n	0	n	0
4042	Chloroscirtus discocercus	516	morning	NA	m	1	brown	n	0	n	0	n	0
4043	Waxy spp.	600	morning	NA	m	1	tan	n	0	n	0	n	0
4044	Euceraia insignis	456	morning	NA	f	0	brown	n	0	n	0	n	0
4045	Dolichocercus latipennis	602	morning	NA	m	1	yellow	y	1	y	1	y	1
4046	Phylloptera festae	554	morning	NA	m	1	orange	n	0	n	0	n	0
4047	Phylloptera dimidiata	554	morning	NA	m	1	yellow	m	1	n	0	n	0
4048	Phylloptera dimidiata	2355	evening	NA	m	1	tan	n	0	n	0	n	0
4049	Euceraia insignis	0	evening	NA	f	0	orange	n	0	n	0	n	0
4050	Waxy spp.	602	morning	NA	f	0	green	n	0	n	0	n	0
4051	Dolichocercus latipennis	606	morning	NA	f	0	tan	n	0	n	0	n	0
4052	Ceraia mytra	2037	evening	NA	m	1	tan	n	0	n	0	n	0
4053	Dolichocercus latipennis	520	morning	NA	f	0	orange	y	1	y	1	y	1
4054	Dolichocercus latipennis	530	morning	NA	m	1	tan	y	1	y	1	y	1
4055	Dolichocercus latipennis	558	morning	NA	m	1	white	y	1	y	1	y	1
4059	Phylloptera dimidiata	545	morning	NA	m	1	orange	w	1	n	0	n	0
4060	Phylloptera dimidiata	455	morning	NA	m	1	tan	n	0	n	0	n	0
4061	Dolichocercus latipennis	532	morning	NA	m	1	white	y	1	y	1	y	1
4062	Dolichocercus latipennis	529	morning	NA	m	1	white	y	1	y	1	n	0
4063	Viadana zetterstedti	7	evening	NA	f	0	white	m	1	n	0	n	0
4064	Lamprophyllum micans	2036	evening	NA	m	1	NA	n	0	n	0	n	0
4065	Lamprophyllum micans	100	evening	NA	m	1	NA	y	1	y	1	y	1
4066	Lamprophyllum micans	34	evening	NA	m	1	NA	n	0	n	0	n	0
4067	Lamprophyllum micans	2200	evening	NA	m	1	NA	y	1	y	1	y	1
4068	Waxy spp.	528	morning	NA	m	1	NA	y	1	y	1	y	1
4069	Waxy spp.	2247	evening	NA	f	0	NA	n	0	n	0	n	0
4070	Viadana zetterstedti	550	morning	NA	f	0	NA	n	0	n	0	n	0
4071	Lamprophyllum micans	509	morning	NA	m	1	NA	n	0	n	0	n	0
4072	Anapolisia colosseum	2205	evening	NA	m	1	NA	n	0	n	0	n	0
4073	Lamprophyllum micans	24	evening	NA	m	1	NA	y	1	y	1	y	1
4074	Ceraia mytra	527	morning	NA	m	1	NA	n	0	n	0	n	0
4075	Dolichocercus latipennis	2300	evening	NA	m	1	NA	w	1	n	0	n	0
4076	Dolichocercus latipennis	2	evening	NA	f	0	NA	n	0	n	0	n	0
4078	Anapolisia colosseum	558	morning	NA	m	1	NA	n	0	n	0	n	0
4079	Ceraia mytra	44	evening	NA	m	1	NA	n	0	n	0	n	0
4080	Phylloptera dimidiata	59	evening	NA	f	0	NA	y	1	y	1	y	1
4081	Phylloptera dimidiata	1	evening	NA	m	1	NA	m	1	n	0	n	0
4082	Phylloptera dimidiata	518	morning	NA	m	1	NA	w	1	n	0	n	0
4083	Euceraia insignis	547	morning	NA	m	1	NA	y	1	y	1	y	1
4084	Viadana zetterstedti	2336	evening	NA	m	1	NA	w	1	n	0	n	0
4086	Dolichocercus latipennis	531	morning	NA	m	1	NA	y	1	y	1	y	1
4087	Dolichocercus latipennis	2247	evening	NA	f	0	NA	y	1	y	1	y	1
4088	Dolichocercus latipennis	2300	evening	NA	m	1	NA	w	1	n	0	n	0
4090	Phylloptera dimidiata	2308	evening	NA	m	1	NA	y	1	y	1	n	0
4091	Lamprophyllum micans	2312	evening	NA	m	1	NA	n	0	n	0	n	0
4092	Phylloptera festae	2309	evening	NA	m	1	NA	n	0	n	0	n	0
4093	Hyperphrona irregularis	2200	evening	NA	m	1	NA	n	0	n	0	n	0
4098	Viadana zetterstedti	518	morning	NA	m	1	NA	n	0	n	0	n	0
4099	Waxy spp.	2309	evening	NA	f	0	NA	n	0	n	0	n	0
4100	Hyperphrona irregularis	535	morning	NA	f	0	NA	n	0	n	0	n	0
4101	Phylloptera dimidiata	2300	evening	NA	m	1	NA	n	0	n	0	n	0
4102	Lamprophyllum micans	25	evening	NA	m	1	NA	n	0	n	0	n	0
4103	Dolichocercus latipennis	555	morning	NA	m	1	NA	n	0	n	0	n	0
